# Supplementary material for: An Ancient Mediterranean Melting Pot: Investigating the Uniparental Genetic Structure and Population History of Sicily and Southern Italy
Source: PLoS One. 2014 Apr 30;9(4):e96074. doi: 10.1371/journal.pone.0096074 (PMC4005757; doi:10.1371/journal.pone.0096074)
Supplement: Table S1 — List of the selected Mediterranean populations used for Y-chromosome and mtDNA comparative analyses. (XLSX) [file pone.0096074.s004.xlsx]

## Sheet: Table S1 - Populations Info
TableS1. List of the selected Mediterranean populations used for Y-chromosome and mtDNA comparative analyses.
Y-Chromosome	Geographic Area	Area Code	Populations	Pop Code	N	Longitude	Latitude	Referencea
	Sicily and Southern Italy	SSI	Trapani	TP	34	12.52	38.02	This study
			Agrigento	AG	45	13.59	37.32	Boattini et al. 2013
			Enna	EN	40	14.27	37.57	This study
			Ragusa-Siracusa	RGSR	45	15.01	37.01	Boattini et al. 2013
			Catania	CT	52	15.07	37.52	Boattini et al. 2013
			Cosenza	CS	45	16.25	39.3	This study
			Matera	MT	25	16.6	40.67	Boattini et al. 2013
			Lecce	LE	40	18.17	40.35	Boattini et al. 2013
	North-Central Italy	NCI	Savona-Genova	SVGE	51	8.71	44.36	Boattini et al. 2013
			Treviso	TV	33	12.24	45.67	Boattini et al. 2013
			Bologna	BO	29	11.34	44.49	Boattini et al. 2013
			Grosseto-Siena	GRSN	86	11.22	43.05	Boattini et al. 2013
			Macerata	MC	40	13.45	43.3	Boattini et al. 2013
			Campobasso	CB	30	14.67	41.57	Boattini et al. 2013
	Iberian Peninsula	IBE	Western Bizkaia	BOC	19	-2.93	43.27	Martıinez-Cruz et al. 2012
			Cantabria	CAN	18	-3	43	Martıinez-Cruz et al. 2012
			Burgos	BUR	20	-3.68	42.33	Martıinez-Cruz et al. 2012
			La Rioja	RIO	54	-2.5	42.25	Martıinez-Cruz et al. 2012
	Germany	GER	Mecklenburg	MEK	131	12.43	53.61	Rebala et al. 2012
			Bavaria	BAV	218	11.43	48.78	Rebala et al. 2012
	Balkan Peninsula	BALK	Serbia	SER	102	20.46	44.82	Regueiro et al. 2012
			Phokaia	PHO	30	26.76	38.67	King et al. 2011
			Smyrna	SMY	53	27.14	38.42	King et al. 2011
	Levant	LEV	Beirut	LBEI	61	35.52	33.9	Zalloua et al. 2008
			Bekaa Valley	LBEK	71	35.92	33.83	Zalloua et al. 2008
			Mount Lebanon	LMOU	98	36.12	34.3	Zalloua et al. 2008
			North Lebanon	LNOR	218	36.08	34.56	Zalloua et al. 2008
			South Lebanon	LSOU	129	35.44	33.12	Zalloua et al. 2008
	North Africa	NAFR	Algeria	ALG1	102	3.07	36.78	Robino et al. 2012
mtDNA data	Geographic Area	Area Code	Populations	PopCod	N	Longitude	Latitude	Referencea
	Sicily and Southern Italy	SSI	Trapani	TP	40	12.52	38.02	This study
			Agrigento	AG	42	13.59	37.32	Boattini et al. 2013
			Enna	EN	40	14.27	37.57	This study
			Ragusa-Siracusa	RGSR	39	15.01	37.01	Boattini et al. 2013
			Catania	CT	37	15.07	37.52	Boattini et al. 2013
			Cosenza	CS	40	16.25	39.3	This study
			Matera	MT	36	16.6	40.67	Boattini et al. 2013
			Lecce	LE	39	18.17	40.35	Boattini et al. 2013
	North-Central Italy	NCI	Savona-Genova	SVGE	43	8.71	44.36	Boattini et al. 2013
			Treviso	TV	39	12.24	45.67	Boattini et al. 2013
			Bologna	BO	35	11.34	44.49	Boattini et al. 2013
			Grosseto-Siena	GRSN	36	11.22	43.05	Boattini et al. 2013
			Macerata	MC	39	13.45	43.3	Boattini et al. 2013
			Campobasso	CB	37	14.67	41.57	Boattini et al. 2013
	Iberian Peninsula	IBE	Western Bizkaia	BOC	21	-2.93	43.27	Martıinez-Cruz et al. 2012
			Cantabria	CAN	19	-3	43	Martıinez-Cruz et al. 2012
			Burgos	BUR	24	-3.68	42.33	Martıinez-Cruz et al. 2012
			La Rioja	RIO	52	-2.5	42.25	Martıinez-Cruz et al. 2012
	Balkan Peninsula	BALK	Bosnia	BOS	144	18.41	43.86	Malyarchuk et al 2003
			Slovenia	SLO	104	14.51	46.06	Malyarchuk et al 2003
			Northrn Greece	NGRE	318	22.95	40.64	Irwin et al. 2008
	Levant	LEV	Cypro Greeks	CYPGRE	85	33.43	35.13	Irwin et al. 2008
			Lebanon	LEB	363	35.52	33.9	Haber et al. 2011
			Jordania	JOR	101	35.94	31.97	González et al. 2008
	North Africa	NAFR	Lybia	LYB	268	16.87	29.3	Fadhlaoui-Zid et al. 2011
			Algeria	ALG2	240	3.07	36.78	Bekada et al. 2013
aReferences
Bekada A, Fregel R, Cabrera VM, Larruga JM, Pestano J, Benhamamouch S, González AM (2013) Introducing the Algerian mitochondrial DNA and Y-chromosome profiles into the North African landscape. PLoS One. 8:e56775. doi: 10.1371/journal.pone.0056775.
Boattini A, Martinez-Cruz B, Sarno S, Harmant C, Useli A, Sanz P, Yang-Yao D, Manry J, Ciani G, Luiselli D, Quintana-Murci L, Comas D, Pettener D; Genographic Consortium (2013) Uniparental markers in Italy reveal a sex-biased genetic structure and different historical strata. PLoS One. 8:e65441. doi: 10.1371/journal.pone.0065441.
Fadhlaoui-Zid K, Rodríguez-Botigué L, Naoui N, Benammar-Elgaaied A, Calafell F, Comas D (2011) Mitochondrial DNA structure in North Africa reveals a genetic discontinuity in the Nile Valley. Am J Phys Anthropol. 145:107-117. doi: 10.1002/ajpa.21472.
González AM, Karadsheh N, Maca-Meyer N, Flores C, Cabrera VM, Larruga JM (2008) Mitochondrial DNA variation in Jordanians and their genetic relationship to other Middle East populations. Ann Hum Biol. 35:212-231. doi: 10.1080/03014460801946538.
Haber M, Youhanna SC, Balanovsky O, Saade S, Martínez-Cruz B, Ghassibe-Sabbagh M, Shasha N, Osman R, el Bayeh H, Koshel S, Zaporozhchenko V, Balanovska E, Soria-Hernanz DF, Platt DE, Zalloua PA (2011) mtDNA lineages reveal coronary artery disease-associated structures in the Lebanese population. Ann Hum Genet. 76:1-8. doi: 10.1111/j.1469-1809.2011.00682.x.
Irwin J, Saunier J, Strouss K, Paintner C, Diegoli T, Sturk K, Kovatsi L, Brandstätter A, Cariolou MA, Parson W, Parsons TJ (2008) Mitochondrial control region sequences from northern Greece and Greek Cypriots. Int J Legal Med. 122:87-89.
King RJ, Di Cristofaro J, Kouvatsi A, Triantaphyllidis C, Scheidel W, Myres NM, Lin AA, Eissautier A, Mitchell M, Binder D, Semino O, Novelletto A, Underhill PA, Chiaroni J (2011) The coming of the Greeks to Provence and Corsica: Y-chromosome models of archaic Greek colonization of the western Mediterranean. BMC Evol Biol. 11:69. doi: 10.1186/1471-2148-11-69.
Malyarchuk BA, Grzybowski T, Derenko MV, Czarny J, Drobnic K, Miścicka-Sliwka D (2003) Mitochondrial DNA variability in Bosnians and Slovenians. Ann Hum Genet. 67:412-425.
Martínez-Cruz B, Harmant C, Platt DE, Haak W, Manry J, Ramos-Luis E, Soria-Hernanz DF, Bauduer F, Salaberria J, Oyharçabal B, Quintana-Murci L, Comas D; Genographic Consortium (2012) Evidence of Pre-Roman Tribal Genetic Structure in Basques from Uniparentally Inherited Markers. Mol Biol Evol. 29:2211-2222
Rębała K, Martínez-Cruz B, Tönjes A, Kovacs P, Stumvoll M, Lindner I, Büttner A, Wichmann HE, Siváková D, Soták M, Quintana-Murci L, Szczerkowska Z, Comas D; Genographic Consortium (2012) Contemporary paternal genetic landscape of Polish and German populations: from early medieval Slavic expansion to post-World War II resettlements. Eur J Hum Genet. 21:415-422. doi: 10.1038/ejhg.2012.190.
Regueiro M, Rivera L, Damnjanovic T, Lukovic L, Milasin J, Herrera RJ (2012) High levels of Paleolithic Y-chromosome lineages characterize Serbia. Gene. 498:59-67. doi: 10.1016/j.gene.2012.01.030
Robino C, Crobu F, Di Gaetano C, Bekada A, Benhamamouch S, Cerutti N, Piazza A, Inturri S, Torre C (2008) Analysis of Y-chromosomal SNP haplogroups and STR haplotypes in an Algerian population sample. Int J Legal Med. 122:251-255
Zalloua PA, Xue Y, Khalife J, Makhoul N, Debiane L, Platt DE, Royyuru AK, Herrera RJ, Hernanz DF, Blue-Smith J, Wells RS, Comas D, Bertranpetit J, Tyler-Smith C; Genographic Consortium (2008) Y-chromosomal diversity in Lebanon is structured by recent historical events. Am J Hum Genet. 82:873-882. doi: 10.1016/j.ajhg.2008.01.020.
