# Supplementary material for: An Ancient Mediterranean Melting Pot: Investigating the Uniparental Genetic Structure and Population History of Sicily and Southern Italy
Source: PLoS One. 2014 Apr 30;9(4):e96074. doi: 10.1371/journal.pone.0096074 (PMC4005757; doi:10.1371/journal.pone.0096074)
Supplement: Table S2 — Y-chromosome and mtDNA haplogroup frequencies for the whole Sicilian and Southern Italian dataset and for each population analyzed. For each Y-chromosome lineage the absolute number of individual and the percentage frequency (between brackets) are reported. (XLSX) [file pone.0096074.s005.xlsx]

## Sheet: Table S2 - HG frequencies
Table S2. Y-chromosome and mtDNA haplogroup frequencies for the whole Sicialian and Southern Italian dataset and for each population analyzed. For each Y-chromosome lineage the absolute number of individual and the percentage frequency (between brackets) are reported
Y-Chromosome	SSI	ITAS	SIC	ESIC	WSIC	TP	AG	EN	RGSR	CT	CS	MT	LE
	326	110	216	137	79	34	45	40	45	52	45	25	40
E1a-M33	1 (0.31)	0 (0)	1 (0.46)	0 (0)	1 (1.27)	0 (0)	1 (2.22)	0 (0)	0 (0)	0 (0)	0 (0)	0 (0)	0 (0)
E1b-M2	1 (0.31)	0 (0)	1 (0.46)	0 (0)	1 (1.27)	0 (0)	1 (2.22)	0 (0)	0 (0)	0 (0)	0 (0)	0 (0)	0 (0)
E1b-M35	3 (0.92)	0 (0)	3 (1.39)	1 (0.73)	2 (2.53)	0 (0)	2 (4.44)	0 (0)	0 (0)	1 (1.92)	0 (0)	0 (0)	0 (0)
E1b-V12	9 (2.76)	5 (4.55)	4 (1.85)	3 (2.19)	1 (1.27)	0 (0)	1 (2.22)	2 (5)	0 (0)	1 (1.92)	4 (8.89)	1 (4)	0 (0)
E1b-V13	31 (9.51)	13 (11.82)	18 (8.33)	9 (6.57)	9 (11.39)	5 (14.71)	4 (8.89)	3 (7.5)	3 (6.67)	3 (5.77)	5 (11.11)	2 (8)	6 (15)
E1b-V22	7 (2.15)	2 (1.82)	5 (2.31)	4 (2.92)	1 (1.27)	0 (0)	1 (2.22)	2 (5)	1 (2.22)	1 (1.92)	0 (0)	2 (8)	0 (0)
E1b-M81	5 (1.53)	1 (0.91)	4 (1.85)	3 (2.19)	1 (1.27)	0 (0)	1 (2.22)	0 (0)	2 (4.44)	1 (1.92)	1 (2.22)	0 (0)	0 (0)
E1b-M123	7 (2.15)	3 (2.73)	4 (1.85)	2 (1.46)	2 (2.53)	0 (0)	2 (4.44)	1 (2.5)	0 (0)	1 (1.92)	1 (2.22)	1 (4)	1 (2.5)
G1-M285	2 (0.61)	1 (0.91)	1 (0.46)	0 (0)	1 (1.27)	0 (0)	1 (2.22)	0 (0)	0 (0)	0 (0)	0 (0)	1 (4)	0 (0)
G2a-P15	40 (12.27)	14 (12.73)	26 (12.04)	17 (12.41)	9 (11.39)	3 (8.82)	6 (13.33)	7 (17.5)	5 (11.11)	5 (9.62)	5 (11.11)	6 (24)	3 (7.5)
I1-M253	1 (0.31)	0 (0)	1 (0.46)	1 (0.73)	0 (0)	0 (0)	0 (0)	0 (0)	1 (2.22)	0 (0)	0 (0)	0 (0)	0 (0)
I1a-L22	3 (0.92)	1 (0.91)	2 (0.93)	1 (0.73)	1 (1.27)	0 (0)	1 (2.22)	0 (0)	1 (2.22)	0 (0)	0 (0)	0 (0)	1 (2.5)
I2-P215	7 (2.15)	5 (4.55)	2 (0.93)	2 (1.46)	0 (0)	0 (0)	0 (0)	1 (2.5)	1 (2.22)	0 (0)	1 (2.22)	1 (4)	3 (7.5)
I2a-M26	2 (0.61)	0 (0)	2 (0.93)	2 (1.46)	0 (0)	0 (0)	0 (0)	0 (0)	2 (4.44)	0 (0)	0 (0)	0 (0)	0 (0)
I2a-M223	6 (1.84)	3 (2.73)	3 (1.39)	1 (0.73)	2 (2.53)	1 (2.94)	1 (2.22)	0 (0)	0 (0)	1 (1.92)	3 (6.67)	0 (0)	0 (0)
J1-M267	16 (4.91)	3 (2.73)	13 (6.02)	5 (3.65)	8 (10.13)	3 (8.82)	5 (11.11)	1 (2.5)	2 (4.44)	2 (3.85)	1 (2.22)	0 (0)	2 (5)
J2-M172	2 (0.61)	2 (1.82)	0 (0)	0 (0)	0 (0)	0 (0)	0 (0)	0 (0)	0 (0)	0 (0)	1 (2.22)	0 (0)	1 (2.5)
J2a-M410	31 (9.51)	7 (6.36)	24 (11.11)	15 (10.95)	9 (11.39)	5 (14.71)	4 (8.89)	3 (7.5)	7 (15.56)	5 (9.62)	4 (8.89)	1 (4)	2 (5)
J2a-M67	10 (3.07)	4 (3.64)	6 (2.78)	4 (2.92)	2 (2.53)	1 (2.94)	1 (2.22)	1 (2.5)	2 (4.44)	1 (1.92)	2 (4.44)	1 (4)	1 (2.5)
J2a-M92	11 (3.37)	4 (3.64)	7 (3.24)	2 (1.46)	5 (6.33)	3 (8.82)	2 (4.44)	0 (0)	1 (2.22)	1 (1.92)	0 (0)	1 (4)	3 (7.5)
J2b-M12	11 (3.37)	5 (4.55)	6 (2.78)	5 (3.65)	1 (1.27)	1 (2.94)	0 (0)	2 (5)	1 (2.22)	2 (3.85)	0 (0)	2 (8)	3 (7.5)
L-M20	1 (0.31)	1 (0.91)	0 (0)	0 (0)	0 (0)	0 (0)	0 (0)	0 (0)	0 (0)	0 (0)	0 (0)	0 (0)	1 (2.5)
P-M45	1 (0.31)	0 (0)	1 (0.46)	1 (0.73)	0 (0)	0 (0)	0 (0)	1 (2.5)	0 (0)	0 (0)	0 (0)	0 (0)	0 (0)
R1a-M17	17 (5.21)	7 (6.36)	10 (4.63)	8 (5.84)	2 (2.53)	1 (2.94)	1 (2.22)	1 (2.5)	4 (8.89)	3 (5.77)	3 (6.67)	1 (4)	3 (7.5)
R1b-M343	3 (0.92)	0 (0)	3 (1.39)	3 (2.19)	0 (0)	0 (0)	0 (0)	1 (2.5)	0 (0)	2 (3.85)	0 (0)	0 (0)	0 (0)
R1b-M269	24 (7.36)	8 (7.27)	16 (7.41)	11 (8.03)	5 (6.33)	2 (5.88)	3 (6.67)	1 (2.5)	1 (2.22)	9 (17.31)	3 (6.67)	2 (8)	3 (7.5)
R1b-U106	12 (3.68)	1 (0.91)	11 (5.09)	10 (7.3)	1 (1.27)	1 (2.94)	0 (0)	2 (5)	2 (4.44)	6 (11.54)	0 (0)	0 (0)	1 (2.5)
R1b-P312	15 (4.6)	4 (3.64)	11 (5.09)	7 (5.11)	4 (5.06)	3 (8.82)	1 (2.22)	3 (7.5)	1 (2.22)	3 (5.77)	2 (4.44)	0 (0)	2 (5)
R1b-SRY2627	2 (0.61)	0 (0)	2 (0.93)	2 (1.46)	0 (0)	0 (0)	0 (0)	1 (2.5)	0 (0)	1 (1.92)	0 (0)	0 (0)	0 (0)
R1b-U152	14 (4.29)	6 (5.45)	8 (3.7)	5 (3.65)	3 (3.8)	0 (0)	3 (6.67)	0 (0)	4 (8.89)	1 (1.92)	3 (6.67)	1 (4)	2 (5)
R1b-L2	17 (5.21)	7 (6.36)	10 (4.63)	4 (2.92)	6 (7.59)	5 (14.71)	1 (2.22)	3 (7.5)	1 (2.22)	0 (0)	6 (13.33)	0 (0)	1 (2.5)
R1b-L21	6 (1.84)	1 (0.91)	5 (2.31)	4 (2.92)	1 (1.27)	0 (0)	1 (2.22)	1 (2.5)	1 (2.22)	2 (3.85)	0 (0)	0 (0)	1 (2.5)
T1a-M70	8 (2.45)	2 (1.82)	6 (2.78)	5 (3.65)	1 (1.27)	0 (0)	1 (2.22)	3 (7.5)	2 (4.44)	0 (0)	0 (0)	2 (8)	0 (0)
mtDNA	SSI	ITAS	SIC	ESIC	WSIC	TP	AG	EN	RGSR	CT	CS	MT	LE
	313	115	198	116	82	40	42	40	39	37	40	36	39
L3	2 (0.64)	0 (0)	2 (1.01)	0 (0)	2 (2.44)	2 (5)	0 (0)	0 (0)	0 (0)	0 (0)	0 (0)	0 (0)	0 (0)
M1	4 (1.28)	0 (0)	4 (2.02)	0 (0)	4 (4.88)	3 (7.5)	1 (2.38)	0 (0)	0 (0)	0 (0)	0 (0)	0 (0)	0 (0)
C	1 (0.32)	0 (0)	1 (0.51)	1 (0.86)	0 (0)	0 (0)	0 (0)	0 (0)	0 (0)	1 (2.7)	0 (0)	0 (0)	0 (0)
D	1 (0.32)	0 (0)	1 (0.51)	1 (0.86)	0 (0)	0 (0)	0 (0)	0 (0)	0 (0)	1 (2.7)	0 (0)	0 (0)	0 (0)
A	2 (0.64)	0 (0)	2 (1.01)	1 (0.86)	1 (1.22)	0 (0)	1 (2.38)	1 (2.5)	0 (0)	0 (0)	0 (0)	0 (0)	0 (0)
N1	9 (2.88)	2 (1.74)	7 (3.54)	7 (6.03)	0 (0)	0 (0)	0 (0)	4 (10)	1 (2.56)	2 (5.41)	0 (0)	1 (2.78)	1 (2.56)
I	8 (2.56)	5 (4.35)	3 (1.52)	1 (0.86)	2 (2.44)	2 (5)	0 (0)	0 (0)	0 (0)	1 (2.7)	0 (0)	1 (2.78)	4 (10.26)
W	3 (0.96)	1 (0.87)	2 (1.01)	1 (0.86)	1 (1.22)	0 (0)	1 (2.38)	0 (0)	0 (0)	1 (2.7)	0 (0)	0 (0)	1 (2.56)
X	14 (4.47)	7 (6.09)	7 (3.54)	4 (3.45)	3 (3.66)	3 (7.5)	0 (0)	0 (0)	3 (7.69)	1 (2.7)	1 (2.5)	3 (8.33)	3 (7.69)
R	1 (0.32)	1 (0.87)	0 (0)	0 (0)	0 (0)	0 (0)	0 (0)	0 (0)	0 (0)	0 (0)	0 (0)	1 (2.78)	0 (0)
R0	3 (0.96)	2 (1.74)	1 (0.51)	1 (0.86)	0 (0)	0 (0)	0 (0)	0 (0)	1 (2.56)	0 (0)	1 (2.5)	1 (2.78)	0 (0)
HV	15 (4.79)	4 (3.48)	11 (5.56)	9 (7.76)	2 (2.44)	1 (2.5)	1 (2.38)	5 (12.5)	2 (5.13)	2 (5.41)	0 (0)	2 (5.56)	2 (5.13)
H	43 (13.74)	14 (12.17)	29 (14.65)	13 (11.21)	16 (19.51)	4 (10)	12 (28.57)	2 (5)	7 (17.95)	4 (10.81)	4 (10)	4 (11.11)	6 (15.38)
H1	34 (10.86)	12 (10.43)	22 (11.11)	13 (11.21)	9 (10.98)	5 (12.5)	4 (9.52)	2 (5)	7 (17.95)	4 (10.81)	4 (10)	5 (13.89)	3 (7.69)
H2	6 (1.92)	1 (0.87)	5 (2.53)	3 (2.59)	2 (2.44)	1 (2.5)	1 (2.38)	1 (2.5)	0 (0)	2 (5.41)	1 (2.5)	0 (0)	0 (0)
H3	8 (2.56)	1 (0.87)	7 (3.54)	3 (2.59)	4 (4.88)	2 (5)	2 (4.76)	0 (0)	1 (2.56)	2 (5.41)	1 (2.5)	0 (0)	0 (0)
H4	2 (0.64)	0 (0)	2 (1.01)	2 (1.72)	0 (0)	0 (0)	0 (0)	2 (5)	0 (0)	0 (0)	0 (0)	0 (0)	0 (0)
H5	10 (3.19)	4 (3.48)	6 (3.03)	4 (3.45)	2 (2.44)	1 (2.5)	1 (2.38)	3 (7.5)	1 (2.56)	0 (0)	3 (7.5)	0 (0)	1 (2.56)
H6	1 (0.32)	0 (0)	1 (0.51)	1 (0.86)	0 (0)	0 (0)	0 (0)	1 (2.5)	0 (0)	0 (0)	0 (0)	0 (0)	0 (0)
H7	5 (1.6)	1 (0.87)	4 (2.02)	1 (0.86)	3 (3.66)	0 (0)	3 (7.14)	0 (0)	1 (2.56)	0 (0)	0 (0)	1 (2.78)	0 (0)
H8	4 (1.28)	1 (0.87)	3 (1.52)	3 (2.59)	0 (0)	0 (0)	0 (0)	1 (2.5)	0 (0)	2 (5.41)	0 (0)	1 (2.78)	0 (0)
H12	1 (0.32)	1 (0.87)	0 (0)	0 (0)	0 (0)	0 (0)	0 (0)	0 (0)	0 (0)	0 (0)	1 (2.5)	0 (0)	0 (0)
H13	5 (1.6)	2 (1.74)	3 (1.52)	1 (0.86)	2 (2.44)	0 (0)	2 (4.76)	1 (2.5)	0 (0)	0 (0)	1 (2.5)	1 (2.78)	0 (0)
V	5 (1.6)	3 (2.61)	2 (1.01)	1 (0.86)	1 (1.22)	1 (2.5)	0 (0)	1 (2.5)	0 (0)	0 (0)	2 (5)	1 (2.78)	0 (0)
T	2 (0.64)	0 (0)	2 (1.01)	1 (0.86)	1 (1.22)	1 (2.5)	0 (0)	0 (0)	0 (0)	1 (2.7)	0 (0)	0 (0)	0 (0)
T1	11 (3.51)	4 (3.48)	7 (3.54)	6 (5.17)	1 (1.22)	1 (2.5)	0 (0)	0 (0)	4 (10.26)	2 (5.41)	1 (2.5)	2 (5.56)	1 (2.56)
T2	28 (8.95)	12 (10.43)	16 (8.08)	12 (10.34)	4 (4.88)	2 (5)	2 (4.76)	6 (15)	3 (7.69)	3 (8.11)	3 (7.5)	2 (5.56)	7 (17.95)
J1	16 (5.11)	5 (4.35)	11 (5.56)	8 (6.9)	3 (3.66)	2 (5)	1 (2.38)	4 (10)	2 (5.13)	2 (5.41)	2 (5)	2 (5.56)	1 (2.56)
J2	15 (4.79)	5 (4.35)	10 (5.05)	6 (5.17)	4 (4.88)	3 (7.5)	1 (2.38)	1 (2.5)	4 (10.26)	1 (2.7)	2 (5)	2 (5.56)	1 (2.56)
U	2 (0.64)	1 (0.87)	1 (0.51)	1 (0.86)	0 (0)	0 (0)	0 (0)	0 (0)	1 (2.56)	0 (0)	0 (0)	0 (0)	1 (2.56)
U1	8 (2.56)	4 (3.48)	4 (2.02)	1 (0.86)	3 (3.66)	0 (0)	3 (7.14)	0 (0)	1 (2.56)	0 (0)	2 (5)	0 (0)	2 (5.13)
U2	4 (1.28)	1 (0.87)	3 (1.52)	1 (0.86)	2 (2.44)	0 (0)	2 (4.76)	1 (2.5)	0 (0)	0 (0)	0 (0)	1 (2.78)	0 (0)
U3	6 (1.92)	5 (4.35)	1 (0.51)	1 (0.86)	0 (0)	0 (0)	0 (0)	1 (2.5)	0 (0)	0 (0)	4 (10)	0 (0)	1 (2.56)
U4	1 (0.32)	0 (0)	1 (0.51)	1 (0.86)	0 (0)	0 (0)	0 (0)	0 (0)	0 (0)	1 (2.7)	0 (0)	0 (0)	0 (0)
U5	11 (3.51)	4 (3.48)	7 (3.54)	2 (1.72)	5 (6.1)	3 (7.5)	2 (4.76)	0 (0)	0 (0)	2 (5.41)	2 (5)	1 (2.78)	1 (2.56)
U6	2 (0.64)	2 (1.74)	0 (0)	0 (0)	0 (0)	0 (0)	0 (0)	0 (0)	0 (0)	0 (0)	1 (2.5)	0 (0)	1 (2.56)
U7	4 (1.28)	2 (1.74)	2 (1.01)	0 (0)	2 (2.44)	2 (5)	0 (0)	0 (0)	0 (0)	0 (0)	0 (0)	2 (5.56)	0 (0)
U8	3 (0.96)	3 (2.61)	0 (0)	0 (0)	0 (0)	0 (0)	0 (0)	0 (0)	0 (0)	0 (0)	2 (5)	0 (0)	1 (2.56)
K	4 (1.28)	2 (1.74)	2 (1.01)	2 (1.72)	0 (0)	0 (0)	0 (0)	2 (5)	0 (0)	0 (0)	1 (2.5)	0 (0)	1 (2.56)
K1	9 (2.88)	3 (2.61)	6 (3.03)	3 (2.59)	3 (3.66)	1 (2.5)	2 (4.76)	1 (2.5)	0 (0)	2 (5.41)	1 (2.5)	2 (5.56)	0 (0)
Abbreviations: SSI, Sicily and South-Italy; ITAS, South-Italy; SIC, Sicily; ESIC, East Sicily; WSIC, West Sicily; TP, Trapani; AG, Agrigento; EN, Enna; RGSR, Ragusa-Siracusa; CT, Catania; CS, Cosenza, MT, Matera; LE, Lecce
